# Supplementary material for: A new species of shrimp of the genus Anachlorocurtis Hayashi, 1975 from the Red Sea, with range extension of A. commensalis Hayashi, 1975 (Crustacea, Decapoda, Pandalidae)
Source: Zookeys. 2014 May 8;(407):9–28. doi: 10.3897/zookeys.407.7457 (PMC4042701; doi:10.3897/zookeys.407.7457)
Supplement: XML Treatment for Anachlorocurtis [file zookeys.407.7457-treatment1.xml]

<!DOCTYPE tp:taxon-treatment
  PUBLIC "-//TaxonX//DTD Taxonomic Treatment Publishing DTD v0 20100105//EN" "tax-treatment-NSO.dtd">
<tp:taxon-treatment xmlns:tp="http://www.plazi.org/taxpub"><tp:treatment-meta><mixed-citation publication-type="journal"><person-group><name><surname>Horká</surname><given-names>Ivona</given-names></name><name><surname>De Grave</surname><given-names>Sammy</given-names></name><name><surname>Ďuriš</surname><given-names>Zdeněk</given-names></name></person-group><article-title>A new species of shrimp of the genus <italic>Anachlorocurtis</italic> Hayashi, 1975 from the Red Sea, with range extension of <italic>A. commensalis</italic> Hayashi, 1975 (Crustacea, Decapoda, Pandalidae)</article-title><source>Zookeys</source><day>8</day><month>5</month><year>2014</year><volume>2014</volume><issue>407</issue><fpage>9</fpage><lpage>28</lpage><pub-id pub-id-type="doi">10.3897/zookeys.407.7457</pub-id></mixed-citation></tp:treatment-meta><tp:nomenclature><label>Genus</label><tp:taxon-name>
                            <tp:taxon-name-part taxon-name-part-type="genus">Anachlorocurtis</tp:taxon-name-part>
                            <object-id xmlns:xlink="http://www.w3.org/1999/xlink" xlink:type="simple">http://species-id.net/wiki/Anachlorocurtis</object-id>
                        </tp:taxon-name><tp:taxon-authority>Hayashi, 1975</tp:taxon-authority></tp:nomenclature><tp:treatment-sec sec-type="Generic diagnosis"><title>Generic diagnosis</title><p>(modified from <xref ref-type="bibr" rid="B11">Hayashi 1975</xref>). Small-sized shrimps. Rostrum short, deep, not reaching end of eyes; anterior and dorsal margins with 2–6 small teeth in adult females; rostrum styliform, anteriad in adult males. Carapace with 2 large compressed dorsal lobes, with small epigastric tooth and one small lobe near posterior margin; anterior (i.e., postrostral) lobe just behind orbit, similar and subequal to rostrum, with 2–4 small teeth anteriorly and small epigastric lobe posteriorly; large posterior, anteriorly hooked lobe on distal third of dorsal midline; antennal tooth marginal, acute; supraorbital, hepatic and pterygostomial teeth absent. Abdomen smooth, without spines or spiniform processes, sixth segment elongate, with posterior lobes obtuse. Telson with 3–5 pairs of small dorsal spines on lateral margins; posterior margin rounded with 5 pairs of spines. Eyes well developed, cornea with apical tubercle, accessory pigment spot lacking, stalk slightly longer than corneal length. Antennular peduncle elongate; basal segment with deep medioventral keel; stylocerite short, anteriorly truncate with produced distolateral tooth and medial angle pointed; distal 2 peduncular segments short; upper and lower flagella uniramous, short. Scaphocerite well developed, distolateral spine not exceeding lamella. Mandible without palp. Maxillula with palp bearing 2 long setae, upper lacinia broader that lower lacinia. Maxilla with bi-setose palp, with simple, broad, distal endite and bilobed proximal endite, scaphognathite well developed, posterior lobe not particulary elongate. First maxilliped with large palp; exopod without flagellum but with elongate setose caridean lobe; endites feebly separated; podobranch lacking. Third maxilliped long, slender, with elongate lateral lobe; merus, basis and ischium (i.e., antepenultimate segment) fused; exopod, epipod and arthrobranch absent. Pleurobranchs present above all pereiopods. First pereiopods slender, not chelate, with dactylus reduced; ischium without <!--PageBreak-->lamellar expansion. Second pereiopods slender, chelate, equal with small subspatulate fingers bearing irregularly denticulate cutting edges; carpus three-segmented. Ambulatory pereiopods with dactylus slender, simple; propodus with 1–2 spinules on ventral margin, distoventral spinules lacking or present, small; pereiopod 3–5 meral spinulation 2-2-(0-2), respectively. Endopod of first pleopod reduced to small setose lobe far overreached by functional appendix interna in males, and more reduced, without cincinnuli, in females. Uropod with elongate branches.</p></tp:treatment-sec><tp:treatment-sec sec-type="Generic distribution"><title>Generic distribution.</title><p>Kii Peninsula to Ruykyus, Japan, at depths of 8–15 m (<xref ref-type="bibr" rid="B11">Hayashi 1975</xref>, <xref ref-type="bibr" rid="B16">Kawamoto and Okuno 2003</xref>); southern Taiwan, depths 10–27 m (this report), and northeastern Red Sea, depths 4–55 m (this report).</p></tp:treatment-sec><ref-list><ref id="B11"><mixed-citation xmlns:xlink="http://www.w3.org/1999/xlink" xlink:type="simple"><person-group><name name-style="western"><surname>Hayashi</surname><given-names>KI</given-names></name></person-group> (<year>1975</year>) <article-title><italic>Anachlorocurtis commensalis</italic> gen. nov., sp. n. (Crustacea, Decapoda, Pandalidae), a new pandalid shrimp associated with antipatharian corals from Central Japan.</article-title><source>Annotationes Zoologicae Japonenses</source><volume>48</volume>: <fpage>172</fpage>-<lpage>182</lpage>.</mixed-citation></ref><ref id="B16"><mixed-citation xmlns:xlink="http://www.w3.org/1999/xlink" xlink:type="simple"><person-group><name name-style="western"><surname>Kawamoto</surname><given-names>T</given-names></name><name name-style="western"><surname>Okuno</surname><given-names>J</given-names></name></person-group> (<year>2003</year>) <source>Shrimps and Crabs of Kume Island, Okinawa.</source><publisher-name>Hankyu Communication</publisher-name>, <publisher-loc>Tokyo</publisher-loc>, <lpage>174</lpage> pp. <comment>[In Japanese]</comment></mixed-citation></ref></ref-list></tp:taxon-treatment>
