# Supplementary material for: A new species of shrimp of the genus Anachlorocurtis Hayashi, 1975 from the Red Sea, with range extension of A. commensalis Hayashi, 1975 (Crustacea, Decapoda, Pandalidae)
Source: Zookeys. 2014 May 8;(407):9–28. doi: 10.3897/zookeys.407.7457 (PMC4042701; doi:10.3897/zookeys.407.7457)
Supplement: XML Treatment for Anachlorocurtis occidentalis [file zookeys.407.7457-treatment2.xml]

<!DOCTYPE tp:taxon-treatment
  PUBLIC "-//TaxonX//DTD Taxonomic Treatment Publishing DTD v0 20100105//EN" "tax-treatment-NSO.dtd">
<tp:taxon-treatment xmlns:tp="http://www.plazi.org/taxpub"><tp:treatment-meta><mixed-citation publication-type="journal"><person-group><name><surname>Horká</surname><given-names>Ivona</given-names></name><name><surname>De Grave</surname><given-names>Sammy</given-names></name><name><surname>Ďuriš</surname><given-names>Zdeněk</given-names></name></person-group><article-title>A new species of shrimp of the genus <italic>Anachlorocurtis</italic> Hayashi, 1975 from the Red Sea, with range extension of <italic>A. commensalis</italic> Hayashi, 1975 (Crustacea, Decapoda, Pandalidae)</article-title><source>Zookeys</source><day>8</day><month>5</month><year>2014</year><volume>2014</volume><issue>407</issue><fpage>9</fpage><lpage>28</lpage><pub-id pub-id-type="doi">10.3897/zookeys.407.7457</pub-id></mixed-citation></tp:treatment-meta><tp:nomenclature><tp:taxon-name>
                            <tp:taxon-name-part taxon-name-part-type="genus">Anachlorocurtis</tp:taxon-name-part>
                            <tp:taxon-name-part taxon-name-part-type="species">occidentalis</tp:taxon-name-part>
                            <object-id xmlns:xlink="http://www.w3.org/1999/xlink" content-type="zoobank" xlink:type="simple">http://zoobank.org/AA95EADC-5095-4590-A5D5-16B902C88249</object-id>
                            <object-id xmlns:xlink="http://www.w3.org/1999/xlink" xlink:type="simple">http://species-id.net/wiki/Anachlorocurtis_occidentalis</object-id>
                        </tp:taxon-name><tp:taxon-status xmlns:xlink="http://www.w3.org/1999/xlink" xlink:type="simple">sp. n.</tp:taxon-status><xref ref-type="fig" rid="F1">Figs 1</xref><xref ref-type="fig" rid="F2"/><xref ref-type="fig" rid="F3"/><xref ref-type="fig" rid="F4">–4</xref><xref ref-type="fig" rid="F5">, 5A–F</xref><xref ref-type="fig" rid="F6">, 6A–C</xref><xref ref-type="fig" rid="F7">, 7A–D</xref><xref ref-type="fig" rid="F8">, 8</xref></tp:nomenclature><tp:treatment-sec sec-type="Material examined"><title>Material examined.</title><p><bold>Type series.</bold> <bold>(i)</bold> 1 female juvenile (paratype), PoCL 1.6 mm (OUMNH.ZC.2014.01.016), Marine Science Station area, Aqaba, Jordan, reef wall, 40 m depth, from <italic><tp:taxon-name>Antipathes</tp:taxon-name></italic> sp., leg. Z Ďuriš, 17.06.2008, (fcn-Aq08-25B); <bold>(ii)</bold> 2 ovigerous females (paratypes), PoCL 2.1 mm (RMNH.CRUS.D.56174, GenBank <ext-link xmlns:xlink="http://www.w3.org/1999/xlink" ext-link-type="gen" xlink:href="KJ690257" xlink:type="simple">KJ690257</ext-link>), and 2.6 mm (dissected, UO Aq08-34B), Marine Science Station area, Aqaba, Jordan, from antipatharian coral in crevice among concrete blocks of pier, 5 m depth, leg. Z Ďuriš, 16.06.2008 (fcn Aq08-34B); <bold>(iii)</bold> 1 ovig. female <bold>(holotype)</bold>, PoCL 3.3 mm (RMNH.CRUS.D.56175), Marine Science Station pier, Aqaba, Jordan, from antipatharian corals in crevice among concrete blocks of pier, 4 m depth, leg. Z Ďuriš, 20.06.2008 (fcn Aq08-39); <bold>(iv)</bold> 1 ovigerous female (paratype), PoCL 2.4 mm (OUMNH.ZC.2014.01.017), Marine Science Station area, Aqaba, Jordan, reef wall, from <italic><tp:taxon-name>Antipathes</tp:taxon-name></italic> sp., 45 m depth, leg. Z Ďuriš &amp; I Horká, 11.06.2009 (fcn Aq09-8); <bold>(v)</bold> 1 male <bold>(allotype)</bold>, PoCL 1.9 mm (RMNH.CRUS.D.56176), 1 ovigerous female (paratype), PoCL 2.2 (RMNH.CRUS.D.56177, Genbank <ext-link xmlns:xlink="http://www.w3.org/1999/xlink" ext-link-type="gen" xlink:href="KJ690256" xlink:type="simple">KJ690256</ext-link>), 1 ovigerous female, PoCL 2.5 mm, 5 males PoCL 1.6–1.9 mm, 1 spm PoCL 1.6 mm (paratypes) (RMNH.CRUS.D.56179), Marine Science Station area, Aqaba, Jordan, rock on sandy bottom ca 15 m out of reef wall, from <italic><tp:taxon-name>Antipathes</tp:taxon-name></italic> sp., 47 m depth, leg. Z Ďuriš &amp; I Horká, 21.06.2009 (fcn Aq09-28B); <bold>(vi)</bold> 1 ovigerous female (paratype), PoCL 3.1 mm (dissected, dried for SEM; UO Aq09-30A), Marine Science Station area, Aqaba, Jordan, reef wall, from <italic><tp:taxon-name>Antipathes</tp:taxon-name></italic> sp., 55 m depth, leg. Z Ďuriš &amp; I Horká, 22.06.2009 (fcn Aq09-30A); <bold>(vii)</bold> 1 ovigerous female PoCl 2.5 mm, 2 females 1.9 mm, 1 male PoCL 1.5 mm (paratypes) (UO Aq09-65), Marine Science Station area, Aqaba, Jordan, sandy slope, antipatharian coral on rock, 50–55 m depth, leg. Z Ďuriš &amp; I Horká, 01.06.2009 (fcn Aq09-65); <bold>(viii)</bold> 1 ovigerous female (paratype), PoCL 2.3 mm (RMNH.CRUS.D.56180), Marine Science Station area, Aqaba, Jordan, from <italic><tp:taxon-name>Antipathes</tp:taxon-name></italic> sp., 55 m depth, leg. Z Ďuriš &amp; I Horká, 05.06.2009 (fcn Aq09-93).</p><!--PageBreak--><p><bold>Non-type material.</bold> <bold>(ix)</bold> 1 female, PoCL 3.3 mm (OUMNH.ZC.2011.05.078), Eilat, Israel, <named-content xmlns:xlink="http://www.w3.org/1999/xlink" content-type="dwc:verbatimCoordinates" xlink:type="simple">29°30'07"N, 34°55'05"E</named-content>, 40 m depth, from <italic><tp:taxon-name>Antipathes</tp:taxon-name></italic> sp., leg. S De Grave &amp; ML Johnson, 04.04.2011 (fcn ISR-092); <bold>(x)</bold> 3 ovig. females (PoCL 2.6, 3.0, 3.2 mm) (OUMNH.ZC.2011.05.079), Eilat, Israel, 29'51"N, 34°55'39"E, 22 m depth, from <italic><tp:taxon-name>Antipathes</tp:taxon-name></italic> sp., leg. S De Grave &amp; ML Johnson, 29°, 05.04.2011 (fcn ISR-112).</p></tp:treatment-sec><tp:treatment-sec sec-type="Diagnosis"><title>Diagnosis.</title><p>Carapace dorsally trilobate in adults. Rostrum short, not reaching end of eyes; deep and anteriorly serrated with up to 6 small secondary teeth of which upper second or third tooth extending furthest forward; posterior margin smooth and convex; lower margin unarmed, slightly convex. Posterior dorsal lobe on carapace strongly hooked in adults. Posterior propodal spinule of ambulatory pereiopods small and single. Third abdominal segment distinctly angulated in lateral aspect, with dorsally straight outline. Sixth abdominal segment 2.5 times longer that deep. Mesial margin of endopod of male first pleopod with 9 mesial setae. Appendix masculina of second male pleopod longer than appendix interna. Telson with 3–5 pairs of dorsal spines.</p><!--PageBreak--></tp:treatment-sec><tp:treatment-sec sec-type="Description of female holotype"><title>Description of female holotype.</title><p>Carapace (<xref ref-type="fig" rid="F1">Fig. 1A</xref>) smooth, about twice as long as height, with 2 large triangular teeth on dorsal midline. Anterior tooth placed just behind posterior level of orbit, similar to but slightly smaller than rostrum, anteriorly serrated with 4 small teeth; small obtuse epigastric tooth placed posteriorly on base of anterior tooth. Large posterior tooth placed on posterior third of carapace, higher than anterior tooth and strongly hooked with apex pointed forwards, and with anterior and posterior margins convex, smooth, without serration; small acute anteriad directed tooth situated posterodorsally near margin of carapace. Dorsal margin of orbit continuous with short dorsal midrib extending to middle of rostrum near most anteroventrally tooth of rostrum; lower orbital angle broadly rounded, not produced. Antennal tooth well developed, marginal, acute; supraorbital, hepatic and pterygostomial teeth absent; pterygostomial angle subquadrate, obtuse.</p><fig id="F1" position="float" orientation="portrait"><label>Figure 1.</label><caption><p><italic><tp:taxon-name>Anachlorocurtis occidentalis</tp:taxon-name></italic> sp. n., total aspect. <bold>A</bold> holotype, ovigerous female (RMNH.CRUS.D.56175) <bold>B</bold> allotype, male (RMNH.CRUS.D.56176). Scale bar equals 1 mm.</p></caption><graphic xmlns:xlink="http://www.w3.org/1999/xlink" xlink:href="zookeys-407-009-g001.jpg" position="float" orientation="portrait" xlink:type="simple"/></fig><p>Abdomen smooth and compressed, with all pleurae rounded posteriorly. Third segment produced posterodorsally, with straight dorsal outline. Sixth segment twice as long as fifth segment and more than twice as long as maximal depth; posterolateral and posteroventral angles obtusely produced. Abdominal sternites unarmed, sixth sternite with small preanal tubercle.</p><p>Telson (<xref ref-type="fig" rid="F2">Fig. 2B</xref>) slender, as long as sixth abdominal segment and 4 times longer than maximal width at anterior fourth; with 5 pairs of small (less than 0.05 of telson length), irregularly placed dorsolateral spinules, first pair placed at 0.35 of telson length; the following 4 pairs distributed along distal half of telson. Posterior margin broadly rounded, with 5 pairs of spines, lateral shorter than dorsal spines, remaining spines longer, with submedian pair longest but not reaching 0.1 of telson length.</p><fig id="F2" position="float" orientation="portrait"><label>Figure 2.</label><caption><p><italic><tp:taxon-name>Anachlorocurtis occidentalis</tp:taxon-name></italic> sp. n., holotype, ovigerous female (RMNH.CRUS.D.56175). <bold>A</bold> anterior carapace, antennae and eyes, dorsal <bold>B</bold> telson and uropod, dorsal <bold>C</bold> antenna, ventral <bold>D</bold> right first pereiopod <bold>E</bold> same, terminal segment <bold>F</bold> right second pereiopod <bold>G</bold> same, chela, ventrolateral aspect <bold>H</bold> third pereiopod, lateral <bold>J</bold> same, dactylus and distal propodus <bold>K</bold> fourth pereiopod <bold>L</bold> fifth pereiopod.</p></caption><graphic xmlns:xlink="http://www.w3.org/1999/xlink" xlink:href="zookeys-407-009-g002.jpg" position="float" orientation="portrait" xlink:type="simple"/></fig><p>Eyes (<xref ref-type="fig" rid="F5">Fig. 5F</xref>) long and cylindrical; cornea well pigmented, shorter than stalk, with a distinct pointed apical tubercle; without accessory pigment spot.</p><p>Antennular peduncle (<xref ref-type="fig" rid="F2">Fig. 2A</xref>) with basal segment long, more than twice as long as distal 2 segments combined, with several long plumose seta on distal dorsal margin; mesial margin with deep and thin ventral keel along whole segment. Stylocerite reaching about middle of basal segment; outer margin nearly straight, ending in acute spine far overreaching transverse anterior margin; inner distal angle angulate, pointed. Distal 2 segments subequal, short and broad. Upper flagellum short, composed of about 9 segments with 4 basal segments swollen, and with about 6 groups of aesthetascs on distal segments; lower flagellum slightly longer than upper flagellum.</p><p>Antenna (<xref ref-type="fig" rid="F2">Fig. 2C</xref>) with basicerite bearing well developed distolateral tooth; carpocerite cylindrical, reaching middle of scale. Scaphocerite distinctly exceeding antennular peduncle, about 3 times as long as broad; outer margin straight, ending in a stout spine, far overreached by angulate distomesial part of lamina. Flagellum slender, long, about half as long as body.</p><p>First pereiopod (<xref ref-type="fig" rid="F2">Fig. 2D–E</xref>) slender, not chelate, reaching apex of rostrum; dactylus fully reduced, possibly indicated only as part of terminal spinulation of propodus; propodus about 7.0 times longer than basal depth, slightly tapering to apex; carpus, merus and ischium elongate, unarmed, almost uniformly wide, and about 0.8, 1.3 and 0.8 of propodus length, respectively.</p><!--PageBreak--><p>Second pereiopod (<xref ref-type="fig" rid="F2">Fig. 2F–G</xref>) slender, chelate, not reaching distal end of eye; chela small, spatulate, with large gap between fingers, dactylus curved, with distally denticulate lateral cutting edge, fixed finger short, stout, with several irregular distal teeth <!--PageBreak-->on cutting margin, with pair of large denticulate spines with hooked apices on apex, and with several simple setae subterminally; palm slightly longer than dactylus, swollen proximally; carpus about 3 times as long as chela, three-jointed, with length ratios 1.0: 1.7: 1.4 (distal to proximal), proximal segment obliquely articulating intermediate one; merus two-thirds length of carpus; ischium as long as merus.</p><p>Third pereiopod (<xref ref-type="fig" rid="F2">Fig. 2H, J</xref>) more robust than first 2 pereiopods, reaching end of basal antennular segment; dactylus slender, 5.0 times longer than basal depth, curved, with a distinct unguis; propodus 3.5 times as long as dactylus and about 10 times longer than basal width, tapering distally, with one distinct spinule in middle of ventral margin, without distoventral spines near articulation with dactylus; carpus about 0.4 of propodus length and slightly deeper distally than propodus, distodorsal end extending over base of propodus as flat expansion; merus about 0.8 of propodus length and about 6.0 times longer than uniform width, with 2 distinct ventrolateral spines, one subterminal and one at midlength of segment; ischium, basis and coxa short, unarmed.</p><p>Fourth and fifth pereiopods (<xref ref-type="fig" rid="F2">Fig. 2K, L</xref>) subequal to third pereiopod, fifth slightly longer and more slender than fourth; fourth pereiopod similar to third pereiopod in spination of both propodus and merus, with proximal spine placed more forwards (distal 0.6 of ischium length); fifth pereiopod merus armed with one subterminal spine only.</p><p>Endopod of first pleopod reduced, triangular, appendix interna without cincinnuli, with marginal plumose setae.</p><p>Uropod (<xref ref-type="fig" rid="F2">Fig. 2B</xref>) with branches slightly shorter than telson; outer margin of exopod almost straight, terminating in short fixed spine and with more mesial movable spine about twice overreaching fixed tooth; diaeresis well developed, unarmed mesially from lateral movable spine.</p></tp:treatment-sec><tp:treatment-sec sec-type="Description of mouthparts"><title>Description of mouthparts</title><p>(paratype – ovigerous female PoCL 2.6 mm; UO Aq08-34B). Mandible (<xref ref-type="fig" rid="F3">Fig. 3A–C</xref>) without palp; molar process with broadly truncate distal end densely covered by sharp tubercles and some slightly larger marginal teeth and subequal stout setae; incisor process basally broad, tapering distally, with obliquely truncate distal end comprised of 4 subquadrate, distally serrate, proximal teeth, and 2 slender simple teeth, terminal one more produced.</p><fig id="F3" position="float" orientation="portrait"><label>Figure 3.</label><caption><p><italic><tp:taxon-name>Anachlorocurtis occidentalis</tp:taxon-name></italic> sp. n., mouthparts (ovigerous female, PoCL 2.6 mm, UO Aq08-34B). <bold>A</bold> mandible, anterior aspect <bold>B</bold> same, molar and incisor processes, anteroventral <bold>C</bold> same, apex of molar process, anteromesial <bold>D</bold> maxillula <bold>E</bold> maxilla <bold>F</bold> first maxilliped <bold>G</bold> second maxilliped <bold>H</bold> third maxilliped.</p></caption><graphic xmlns:xlink="http://www.w3.org/1999/xlink" xlink:href="zookeys-407-009-g003.jpg" position="float" orientation="portrait" xlink:type="simple"/></fig><p>Maxillula (<xref ref-type="fig" rid="F3">Fig. 3D</xref>) with palp truncate distally and bearing 2 long pappose setae; broad distal lacinia armed with numerous strong pappose setae; basal lacinia elongate, slender, tapering distally, with about 6 pappose or simple setae terminally.</p><p>Maxilla (<xref ref-type="fig" rid="F3">Fig. 3E</xref>) with short palp about 2.5 times longer than broad basally, with 2 pappose setae distally; scaphognathite well developed, anterior lobe produced, almost twice longer than broad basally, posteriorly rounded, marginal setae densely plumose. Distal endite divided into 2 parts with plumose setae marginally; basal endite not divided and with single apical pappose seta.</p><p>First maxilliped (<xref ref-type="fig" rid="F3">Fig. 3F</xref>) with elongate palp, more than 3.0 times longer than wide basally, with 3 simple setae distally; exopod composed of caridean lobe with long plumose marginal setae, flagellum absent; endites separated by faint incision, with sparsely distributed pappose setae; epipod broadly triangular, faintly bilobed.</p><!--PageBreak--><p>Second maxilliped (<xref ref-type="fig" rid="F3">Fig. 3G</xref>) with dactylar segment completely fused to propodus, mesial margin with more than 15 stout pappose setae; single pappose seta situated distolaterally on merus; ischium broader and longer than carpus; basis and coxa fused, with division faintly indicated; exopod absent; epipod large, broadly ovate.</p><!--PageBreak--><p>Third maxilliped (<xref ref-type="fig" rid="F3">Fig. 3H</xref>) slender and long, failing to reach end of basal antennular segment; lateral coxal plate ovate, with small spiniform apex; antepenultimate segment (i.e., merus, ischium and basis fused) with subdivisions feebly indicated, about 12 times longer than uniform width and 1.5 times as long as distal 2 segments combined; setose concavity present on ventral margin of ischium; penultimate segment (i.e., carpus) about 4.0 times longer than wide basally and 0.4 of preceding segment length, with several serrulate setae ventrally; ultimate segment about 1.2 times longer than penultimate segment, furnished with about 8 dorsomesial rows of serrulate setae.</p></tp:treatment-sec><tp:treatment-sec sec-type="Other specimens"><title>Other specimens.</title><p>Males generally similar to adult females but distinctly smaller and more slender in lateral aspect (see <xref ref-type="fig" rid="F1">Fig. 1</xref>). Allotype male (<xref ref-type="fig" rid="F1">Figs 1B</xref>, <xref ref-type="fig" rid="F5">5D</xref>) with rostrum simple, styliform, with anteriad directed, bifid, dorsal tooth placed just above level of posterior orbital margin, and with obtuse epigastric tooth more posteriorly; posterior hooked tooth well developed at posterior third of carapace, posterior submarginal tooth small but distinct. Upper antennular flagellum with basal swollen part (corresponding to fused flagella) more elongate than in adult females, with stronger developed aesthetascs. Endopod of first pleopod (<xref ref-type="fig" rid="F4">Fig. 4A, B</xref>) reduced to small setose lobe with bilateral setae and pair of pappose terminal setae, appendix interna far overreaching reduced endopod but falling short of midlength of exopod, elongate triangular, with 9 simple hooked spiniform setae on mesial margin, and with group of about 8 cincinnuli on oblique apex. Endopod of the second pleopod (<xref ref-type="fig" rid="F4">Fig. 4C</xref>) almost as long as exopod, with pair of appendices emerging from proximal third of mesial margin; appendix masculina slender, more than 6.0 times longer than basal width, reaching midlength of endopod; with 4 stout simple setae on apex. Appendix interna reaching 0.75 of appendix masculina length, with about 8 terminal cincinnuli (<xref ref-type="fig" rid="F4">Fig. 4D</xref>).</p><fig id="F4" position="float" orientation="portrait"><label>Figure 4.</label><caption><p><italic><tp:taxon-name>Anachlorocurtis occidentalis</tp:taxon-name></italic> sp. n., allotype, male (RMNH.CRUS.D.56176). <bold>A</bold> first pleopod <bold>B</bold> same, endopod <bold>C</bold> second pleopod <bold>D</bold> same, mesial margin of endopod with appendices interna and masculina.</p></caption><graphic xmlns:xlink="http://www.w3.org/1999/xlink" xlink:href="zookeys-407-009-g004.jpg" position="float" orientation="portrait" xlink:type="simple"/></fig><fig id="F5" position="float" orientation="portrait"><label>Figure 5.</label><caption><p><italic><tp:taxon-name>Anachlorocurtis occidentalis</tp:taxon-name></italic> sp. n., (<bold>A–F</bold> Aqaba, 2009) and <italic><tp:taxon-name>Anachlorocurtis commensalis</tp:taxon-name></italic> Hayashi, 1975 (<bold>G–P</bold> Taiwan, 2009), outline of carapace, lateral aspect (<bold>A–E, G–L</bold>), third pereiopod (<bold>M–N</bold>), and eye (<bold>F, O–P</bold>). <bold>A</bold> holotype, ovigerous female PoCL 3.3 mm (RMNH.CRUS.D.56175) <bold>B</bold> ovigerous female PoCL 2.5 mm (RMNH.CRUS.D.56179) <bold>C</bold> subadult female PoCL 1.9 mm (UO Aq09-65) <bold>D</bold> allotype, male PoCL 1.9 mm (RMNH.CRUS.D.56176) <bold>E</bold> juvenile specimen PoCL 1.6 mm (RMNH.CRUS.D.56179) <bold>F</bold> ovigerous female PoCL 2.5 mm (RMNH.CRUS.D.56179) <bold>G</bold> post-ovigerous female PoCL 2.6 mm (OUMNH.ZC.2010-02-010 )<bold>H</bold> ovigerous female PoCL 2.6 mm <bold>J</bold> subadult female PoCL 1.9 mm <bold>K</bold> male PoCL 2.2 mm <bold>L</bold> juvenile specimen PoCL 1.6 mm (OUMNH.ZC.2010.02.061) <bold>M–O</bold> post-ovigerous female PoCL 2.6 mm (OUMNH.ZC.2010-02-010) <bold>P</bold> male PoCL 2.2 mm. Scale bars equal 1 mm.</p></caption><graphic xmlns:xlink="http://www.w3.org/1999/xlink" xlink:href="zookeys-407-009-g005.jpg" position="float" orientation="portrait" xlink:type="simple"/></fig></tp:treatment-sec><tp:treatment-sec sec-type="Variation"><title>Variation.</title><p>The main morphological variation observed within the samples of the new species is in the dorsal armament of the carapace and rostrum (<xref ref-type="fig" rid="F5">Fig. 5A–E</xref>). While in adult and subadult females the carapace is trilobate, comprised of 2 high, anteriorly denticulate, similar “lobes”, i.e., the rostrum and the anterior carapacial lobe, and a large posterior hooked tooth, in males only the postrostral lobe is developed, being small and bidentate, in addition to a short styliform rostrum and the posterior hooked tooth. In juveniles, the posterior hooked tooth is absent, and the anterior ornamentation generally consists of a short simple rostrum with a single posterior dorsal tooth. The rostral formula (number of anterior dentition of the postorbital lobe + same for rostrum) is 3-4 + 2-6 for adult females, 2-3 + 1-3 for subadult females, 2 + 1 (i.e., simple rostrum) for males, and 1 + 1-3 for juveniles.</p><p>The small epigastric tooth is placed some distance from the posterior end of the base of the small anterior tooth on the carapace in juveniles, not on the base of the lobe as in adults. The posterior dorsal submarginal tooth, well developed in adult females, is small but distinct in males and subadult females, and may present also in juveniles.</p><p>The dorsal telson dentition generally consists of 3 pairs of spinules, with the first pair situated anteriorly to the midlength of the telson. Some females possess 4 pairs of those spinules, e.g., in a subadult female (UO Aq09-30A), or 5 pairs (ovigerous female holotype, RMNH.CRUS.D.56175).</p><!--PageBreak--><p>The specimens are consistent in the number of the meral spines on the 3<sup>rd</sup>-5<sup>th</sup> pereiopods, 2-2-1, respectively. A limited variation is present in the propodal ventral spinulation in the ambulatory pereiopods. In the females examined, the spinulation is 1-1-1, respectively, with the spinules very minute, while in adult males the spinules are stronger, numbering 2-2-1/2, respectively.</p></tp:treatment-sec><tp:treatment-sec sec-type="Colour in life"><title>Colour in life</title><p>(<xref ref-type="fig" rid="F6">Fig. 6A–C</xref>). Cryptic, mimicking antipatharian host, ventral part of body reddish brown (similar to axial coral branch pattern), dorsal part of body transparent with yellowish to light reddish stripes emerging from internal axis of body (similar to host polyps), with narrow lighter band across carapace; antennulae light brown, scaphocerites with 2 light brown patches (distal and proximal), connected by narrow medial stripe; abdomen with irregular narrow light bands across each segment; tail fan (<xref ref-type="fig" rid="F6">Fig. 6C</xref>) with 3 wide light brown transverse bands across uropods, with colour merged along mesial margin of endopod. Ovigerous females with greyish-brown finely marbled pattern on abdominal pleurae covering egg mass.</p><fig id="F6" position="float" orientation="portrait"><label>Figure 6.</label><caption><p>Colour patterns. <italic><tp:taxon-name>Anachlorocurtis occidentalis</tp:taxon-name></italic> sp. n. <bold>A</bold> ovigerous female holotype (RMNH.CRUS.D.56175) on antipatharian host <bold>B</bold> detail of the eye with produced apical tubercle <bold>C</bold> colour patterns of the tail fan. <italic><tp:taxon-name>Anachlorocurtis commensalis</tp:taxon-name></italic> Hayashi, 1975 <bold>D</bold> ovigerous female (UO Tw12-79).</p></caption><graphic xmlns:xlink="http://www.w3.org/1999/xlink" xlink:href="zookeys-407-009-g006.jpg" position="float" orientation="portrait" xlink:type="simple"/></fig><fig id="F7" position="float" orientation="portrait"><label>Figure 7.</label><caption><p><italic><tp:taxon-name>Anachlorocurtis occidentalis</tp:taxon-name></italic> sp. n., ovigerous female paratype, PoCL 3.1 mm (UO Aq09-30A). <bold>A</bold> second pereiopod chela <bold>B</bold> same, tips of fingers <bold>C</bold> mandible, molar process, antero-mesial aspect (from side of incisor process) <bold>D</bold> eye. <italic><tp:taxon-name>Anachlorocurtis commensalis</tp:taxon-name></italic> Hayashi, 1975, ovigerous female PoCL 2.5 mm (UO Tw12-79) <bold>E</bold> second pereiopod chela <bold>F</bold> same, tips of fingers <bold>G</bold> eye.</p></caption><graphic xmlns:xlink="http://www.w3.org/1999/xlink" xlink:href="zookeys-407-009-g007.jpg" position="float" orientation="portrait" xlink:type="simple"/></fig></tp:treatment-sec><tp:treatment-sec sec-type="Measurements"><title>Measurements.</title><p>Holotype ovigerous female: PoCL 3.3 mm, RL 0.8 mm, TL about 12 mm, eggs (without eye-spots) diameters 0.58 × 0.42 mm. Allotype male: PoCL 2.0 mm, RL 0.23 mm, TL 8.7 mm. Paratypes: males (5 spms) PoCL 1.6–1.8 mm, TL 7.1–8.2 mm; ovigerous females (8 spms) PoCL 2.2–3.1 mm, TL 8.7–11.5 mm; subadult females (2 spms) PoCL 1.9 mm; juveniles (2 spms) PoCL 1.5-1.6 mm; eggs without eyespots diameters (7 spms) 0.44–0.56 × 0.36–0.40 mm, eggs with eyespots (1 spm) 0.62 × 0.48 mm.</p></tp:treatment-sec><tp:treatment-sec sec-type="Host and habitat"><title>Host and habitat.</title><p>Specimens were caught on black corals (<italic><tp:taxon-name>Antipathes</tp:taxon-name></italic> sp.), found in deeper waters along the reef wall and on a boat wreck at 22–55 m, but also in dark crevices in shallow waters, only 4–5 m deep.</p><!--PageBreak--><!--PageBreak--></tp:treatment-sec><tp:treatment-sec sec-type="Associated fauna"><title>Associated fauna.</title><p>The specimens of the present new species were collected from their hosts together with specimens of the pontoniine shrimps, <italic><tp:taxon-name>Manipontonia psamathe</tp:taxon-name></italic> (De Man, 1902) and <italic><tp:taxon-name>Periclimenes</tp:taxon-name></italic> cf. <italic>lepidus</italic> Bruce, 1978, both not previously reported from the Red Sea.</p><!--PageBreak--></tp:treatment-sec><tp:treatment-sec sec-type="Etymology"><title>Etymology.</title><p>The specific name is from the Latin <italic>occidentalis</italic>, western, reflexing the geographic range of the new species in the westernmost region of the Indo-West Pacific area, the Red Sea, as opposed to the East Asian distribution of the type species of the genus.</p></tp:treatment-sec><tp:treatment-sec sec-type="Distribution"><title>Distribution.</title><p>Currently only known from the type locality, Gulf of Aqaba, in the north-eastern Red Sea.</p></tp:treatment-sec><tp:treatment-sec><!--Section generated to contain objects referenced in tp:taxon-treatment.--><fig id="F8" position="float" orientation="portrait"><label>Figure 8.</label><caption><p>Phylogenetic tree obtained by maximum likelihood analysis (GTR+G+I substitution model) of partial sequence of COI (658 bp).</p></caption><graphic xmlns:xlink="http://www.w3.org/1999/xlink" xlink:href="zookeys-407-009-g008.jpg" position="float" orientation="portrait" xlink:type="simple"/></fig></tp:treatment-sec></tp:taxon-treatment>
