# Supplementary material for: A new species of shrimp of the genus Anachlorocurtis Hayashi, 1975 from the Red Sea, with range extension of A. commensalis Hayashi, 1975 (Crustacea, Decapoda, Pandalidae)
Source: Zookeys. 2014 May 8;(407):9–28. doi: 10.3897/zookeys.407.7457 (PMC4042701; doi:10.3897/zookeys.407.7457)
Supplement: XML Treatment for Anachlorocurtis commensalis [file zookeys.407.7457-treatment3.xml]

<!DOCTYPE tp:taxon-treatment
  PUBLIC "-//TaxonX//DTD Taxonomic Treatment Publishing DTD v0 20100105//EN" "tax-treatment-NSO.dtd">
<tp:taxon-treatment xmlns:tp="http://www.plazi.org/taxpub"><tp:treatment-meta><mixed-citation publication-type="journal"><person-group><name><surname>Horká</surname><given-names>Ivona</given-names></name><name><surname>De Grave</surname><given-names>Sammy</given-names></name><name><surname>Ďuriš</surname><given-names>Zdeněk</given-names></name></person-group><article-title>A new species of shrimp of the genus <italic>Anachlorocurtis</italic> Hayashi, 1975 from the Red Sea, with range extension of <italic>A. commensalis</italic> Hayashi, 1975 (Crustacea, Decapoda, Pandalidae)</article-title><source>Zookeys</source><day>8</day><month>5</month><year>2014</year><volume>2014</volume><issue>407</issue><fpage>9</fpage><lpage>28</lpage><pub-id pub-id-type="doi">10.3897/zookeys.407.7457</pub-id></mixed-citation></tp:treatment-meta><tp:nomenclature><tp:taxon-name>
                            <tp:taxon-name-part taxon-name-part-type="genus">Anachlorocurtis</tp:taxon-name-part>
                            <tp:taxon-name-part taxon-name-part-type="species">commensalis</tp:taxon-name-part>
                            <object-id xmlns:xlink="http://www.w3.org/1999/xlink" xlink:type="simple">http://species-id.net/wiki/Anachlorocurtis_commensalis</object-id>
                        </tp:taxon-name><tp:taxon-authority>Hayashi, 1975</tp:taxon-authority><xref ref-type="fig" rid="F5">Figs 5G–P</xref><xref ref-type="fig" rid="F6">, 6D</xref><xref ref-type="fig" rid="F7">, 7E–G</xref><xref ref-type="fig" rid="F8">, 8</xref><tp:nomenclature-citation-list><tp:nomenclature-citation><tp:taxon-name>Anachlorocurtis commensalis</tp:taxon-name><comment><xref ref-type="bibr" rid="B11">Hayashi 1975</xref>: 172–182, figs 1–3.; <xref ref-type="bibr" rid="B12">Hayashi 2007</xref>: 147–150, figs 538–539.; <xref ref-type="bibr" rid="B16">Kawamoto and Okuno 2003</xref>: 64, colour photo.; <xref ref-type="bibr" rid="B21">Minemizu 2013</xref>: 129, colour photo.</comment></tp:nomenclature-citation></tp:nomenclature-citation-list></tp:nomenclature><tp:treatment-sec sec-type="Material examined"><title>Material examined.</title><p><bold>(i)</bold> 8 spms (1 ovigerous female PoCL 2.6 mm, 1 female subadult PoCL 2 mm, 3 males PoCL 1.8–2.1 mm, 3 juveniles PoCL 1.6–1.8 mm) (OUMNH.ZC.2010.02.061), Gudanshr reef, Namwan Bay, Pingtung County, Taiwan, <named-content xmlns:xlink="http://www.w3.org/1999/xlink" content-type="dwc:verbatimCoordinates" xlink:type="simple">21°56.531'N, 120°45.546'E</named-content>, from bushy black coral, 10 m depth, leg. S De Grave, 07.12.2009 (fcn TAI-244); <bold>(ii)</bold> 10 spms (4 females ovigerous PoCL 2.5–2.6 mm, 1 female post ovigerous PoCL 2.6 mm, 1 female PoCL 2.3 mm, 1 female subadult PoCL 1.9 mm, 3 males PoCL 1.9–2.2 mm) (OUMNH.ZC.2010-02-010), Gudanshr reef, Namwan Bay, Pingtung County, Taiwan, <named-content xmlns:xlink="http://www.w3.org/1999/xlink" content-type="dwc:verbatimCoordinates" xlink:type="simple">21°56.531'N, 120°45.546'E</named-content>, from <italic><tp:taxon-name>Cirrhipathes</tp:taxon-name></italic> sp., 27 m depth, leg. S De Grave, 12.12.2009 (fcn TAI-327); <bold>(iii)</bold> 1 juvenile PoCL 1.8 mm (RMNH.CRUS.D.56181), Gudanshr reef, Namwan Bay, Pingtung County, Taiwan, from antipatharian on overhanging rock wall, 10.9 m depth, leg. Z Ďuriš, 11.11.2011 (fcn Tw11-11); <bold>(iv)</bold> 1 juvenile (damaged) PoCL 1.8 mm (OU Tw11-20B), Gudanshr reef, Namwan Bay, Pingtung County, Taiwan, upper side of rocky reef, from yellow branching antipatharian, 18.6 m depth, leg. Z Ďuriš, 03.11.2011 (fcn Tw11-20B); <bold>(v)</bold> 1 ovigerous female PoCL 2.3 (RMNH.CRUS.D.56182, Genbank <ext-link xmlns:xlink="http://www.w3.org/1999/xlink" ext-link-type="gen" xlink:href="KJ690258" xlink:type="simple">KJ690258</ext-link>), 1 ovigerous female, PoCL 2.4 mm, 1 male PoCL 2.1 mm (NTOU M01305), Gudanshr reef, Namwan Bay, Pingtung County, Taiwan, upper side of reef, from dense bushy antipatharian, 22.1 m depth, leg. Z Ďuriš, 03.11.2011 (fcn Tw11-21); <bold>(vi)</bold> 1 ovigerous female PoCL 2.5 mm (dissected, dried for SEM; UO Tw12-79), Gudanshr reef, Namwan Bay, Pingtung County, Taiwan, reef slope, from antipatharian, 25.3 m depth, leg. Z Ďuriš &amp; I Horká, 12.09.2012 (fcn Tw12-79).</p></tp:treatment-sec><tp:treatment-sec sec-type="Remarks"><title>Remarks.</title><p>The specimens examined agree well with the original description by <xref ref-type="bibr" rid="B11">Hayashi (1975)</xref>. As in <!--PageBreak--><italic><tp:taxon-name>Anachlorocurtis occidentalis</tp:taxon-name></italic> sp. n., the specimens examined of <italic><tp:taxon-name>Anachlorocurtis commensalis</tp:taxon-name></italic> vary in the dorsal armament of the carapace and rostrum (<xref ref-type="fig" rid="F5">Fig. 5G–L</xref>). In adult and subadult females the carapace with the rostrum is triple lobate, in contrast in males only the anterior, bidentate, lobe is developed, in addition to the posterior hooked tooth and a short styliform rostrum. In juveniles the posterior hooked is absent and the anterior ornamentation generally consists of a short simple rostrum with a single posterior dorsal tooth. The posterior dorsal submarginal tooth is small in adults and subadults, and is absent in juveniles. The rostral formula (see above) is 2-4 + 4-5 for adult females, 2-3 + 1-2 for subadult females, 2 + 1 (i.e. simple rostrum) for males, and 1-2 + 1 for juveniles. Cornea in males is almost globular, with the apical tubercle indistinct, in females the tubercle is more produced but not as developed as <italic><tp:taxon-name>Anachlorocurtis occidentalis</tp:taxon-name></italic> sp. n.</p><!--PageBreak--></tp:treatment-sec><tp:treatment-sec sec-type="Colour in life"><title>Colour in life.</title><p>Generally similar to that of <italic><tp:taxon-name>Anachlorocurtis occidentalis</tp:taxon-name></italic> sp. n., but the light transverse bands are greyish, more wide and distinctive in <italic><tp:taxon-name>Anachlorocurtis commensalis</tp:taxon-name></italic> (<xref ref-type="fig" rid="F6">Fig. 6D</xref>); also see colour photos in <xref ref-type="bibr" rid="B19">Minemizu (1996</xref>: 8; <xref ref-type="bibr" rid="B20">2000</xref>: 113; <xref ref-type="bibr" rid="B21">2013</xref>: 129), <xref ref-type="bibr" rid="B15">Kato and Okuno (2000</xref>: 58) and <xref ref-type="bibr" rid="B16">Kawamoto and Okuno (2003</xref>: 64).</p></tp:treatment-sec><tp:treatment-sec sec-type="Distribution"><title>Distribution.</title><p>Kii Peninsula (type locality), Izu-Oshima and Hachijyo-jima, Izu Islands, and Kume-jima, Ryukyus, Japan (<xref ref-type="bibr" rid="B19">Minemizu 1996</xref>, <xref ref-type="bibr" rid="B20">2000</xref>, <xref ref-type="bibr" rid="B21">2013</xref>, <xref ref-type="bibr" rid="B15">Kato and Okuno 2000</xref>), <xref ref-type="bibr" rid="B16">Kawamoto and Okuno (2003)</xref>; South (Namwan) Bay, Taiwan (present report).</p></tp:treatment-sec><tp:treatment-sec><!--Section generated to contain objects referenced in tp:taxon-treatment.--><fig id="F5" position="float" orientation="portrait"><label>Figure 5.</label><caption><p><italic><tp:taxon-name>Anachlorocurtis occidentalis</tp:taxon-name></italic> sp. n., (<bold>A–F</bold> Aqaba, 2009) and <italic><tp:taxon-name>Anachlorocurtis commensalis</tp:taxon-name></italic> Hayashi, 1975 (<bold>G–P</bold> Taiwan, 2009), outline of carapace, lateral aspect (<bold>A–E, G–L</bold>), third pereiopod (<bold>M–N</bold>), and eye (<bold>F, O–P</bold>). <bold>A</bold> holotype, ovigerous female PoCL 3.3 mm (RMNH.CRUS.D.56175) <bold>B</bold> ovigerous female PoCL 2.5 mm (RMNH.CRUS.D.56179) <bold>C</bold> subadult female PoCL 1.9 mm (UO Aq09-65) <bold>D</bold> allotype, male PoCL 1.9 mm (RMNH.CRUS.D.56176) <bold>E</bold> juvenile specimen PoCL 1.6 mm (RMNH.CRUS.D.56179) <bold>F</bold> ovigerous female PoCL 2.5 mm (RMNH.CRUS.D.56179) <bold>G</bold> post-ovigerous female PoCL 2.6 mm (OUMNH.ZC.2010-02-010 )<bold>H</bold> ovigerous female PoCL 2.6 mm <bold>J</bold> subadult female PoCL 1.9 mm <bold>K</bold> male PoCL 2.2 mm <bold>L</bold> juvenile specimen PoCL 1.6 mm (OUMNH.ZC.2010.02.061) <bold>M–O</bold> post-ovigerous female PoCL 2.6 mm (OUMNH.ZC.2010-02-010) <bold>P</bold> male PoCL 2.2 mm. Scale bars equal 1 mm.</p></caption><graphic xmlns:xlink="http://www.w3.org/1999/xlink" xlink:href="zookeys-407-009-g005.jpg" position="float" orientation="portrait" xlink:type="simple"/></fig><fig id="F6" position="float" orientation="portrait"><label>Figure 6.</label><caption><p>Colour patterns. <italic><tp:taxon-name>Anachlorocurtis occidentalis</tp:taxon-name></italic> sp. n. <bold>A</bold> ovigerous female holotype (RMNH.CRUS.D.56175) on antipatharian host <bold>B</bold> detail of the eye with produced apical tubercle <bold>C</bold> colour patterns of the tail fan. <italic><tp:taxon-name>Anachlorocurtis commensalis</tp:taxon-name></italic> Hayashi, 1975 <bold>D</bold> ovigerous female (UO Tw12-79).</p></caption><graphic xmlns:xlink="http://www.w3.org/1999/xlink" xlink:href="zookeys-407-009-g006.jpg" position="float" orientation="portrait" xlink:type="simple"/></fig><fig id="F7" position="float" orientation="portrait"><label>Figure 7.</label><caption><p><italic><tp:taxon-name>Anachlorocurtis occidentalis</tp:taxon-name></italic> sp. n., ovigerous female paratype, PoCL 3.1 mm (UO Aq09-30A). <bold>A</bold> second pereiopod chela <bold>B</bold> same, tips of fingers <bold>C</bold> mandible, molar process, antero-mesial aspect (from side of incisor process) <bold>D</bold> eye. <italic><tp:taxon-name>Anachlorocurtis commensalis</tp:taxon-name></italic> Hayashi, 1975, ovigerous female PoCL 2.5 mm (UO Tw12-79) <bold>E</bold> second pereiopod chela <bold>F</bold> same, tips of fingers <bold>G</bold> eye.</p></caption><graphic xmlns:xlink="http://www.w3.org/1999/xlink" xlink:href="zookeys-407-009-g007.jpg" position="float" orientation="portrait" xlink:type="simple"/></fig><fig id="F8" position="float" orientation="portrait"><label>Figure 8.</label><caption><p>Phylogenetic tree obtained by maximum likelihood analysis (GTR+G+I substitution model) of partial sequence of COI (658 bp).</p></caption><graphic xmlns:xlink="http://www.w3.org/1999/xlink" xlink:href="zookeys-407-009-g008.jpg" position="float" orientation="portrait" xlink:type="simple"/></fig></tp:treatment-sec><ref-list><ref id="B11"><mixed-citation xmlns:xlink="http://www.w3.org/1999/xlink" xlink:type="simple"><person-group><name name-style="western"><surname>Hayashi</surname><given-names>KI</given-names></name></person-group> (<year>1975</year>) <article-title><italic>Anachlorocurtis commensalis</italic> gen. nov., sp. n. (Crustacea, Decapoda, Pandalidae), a new pandalid shrimp associated with antipatharian corals from Central Japan.</article-title><source>Annotationes Zoologicae Japonenses</source><volume>48</volume>: <fpage>172</fpage>-<lpage>182</lpage>.</mixed-citation></ref><ref id="B12"><mixed-citation xmlns:xlink="http://www.w3.org/1999/xlink" xlink:type="simple"><person-group><name name-style="western"><surname>Hayashi</surname><given-names>KI</given-names></name></person-group> (<year>2007</year>) <article-title>Prawns, shrimps and lobsters from Japan (152). Family Pandalidae - genera <italic>Anachlorocurtis</italic> and <italic>Chlorotocella</italic>.</article-title><source>Kaiyo to seibutsu (= Aquabiology)</source><volume>29</volume>: <fpage>147</fpage>-<lpage>153</lpage>. [In Japanese]</mixed-citation></ref><ref id="B16"><mixed-citation xmlns:xlink="http://www.w3.org/1999/xlink" xlink:type="simple"><person-group><name name-style="western"><surname>Kawamoto</surname><given-names>T</given-names></name><name name-style="western"><surname>Okuno</surname><given-names>J</given-names></name></person-group> (<year>2003</year>) <source>Shrimps and Crabs of Kume Island, Okinawa.</source><publisher-name>Hankyu Communication</publisher-name>, <publisher-loc>Tokyo</publisher-loc>, <lpage>174</lpage> pp. <comment>[In Japanese]</comment></mixed-citation></ref><ref id="B21"><mixed-citation xmlns:xlink="http://www.w3.org/1999/xlink" xlink:type="simple"><person-group><name name-style="western"><surname>Minemizu</surname><given-names>R</given-names></name></person-group> (<year>2013</year>) <source>Coral reef shrimps of Indo-West Pacific.</source><publisher-name>Bun-Ichi Sogoshuppan, Co. Ltd.</publisher-name>, <publisher-loc>Tokyo</publisher-loc>, <lpage>145</lpage> pp. <comment>[In Japanese]</comment></mixed-citation></ref><ref id="B19"><mixed-citation xmlns:xlink="http://www.w3.org/1999/xlink" xlink:type="simple"><person-group><name name-style="western"><surname>Minemizu</surname><given-names>R</given-names></name></person-group> (<year>1996</year>) <article-title><italic>Anachlorocurtis commensalis</italic>.</article-title><source>I.O.P. Diving News</source><volume>7</volume>: <fpage>8</fpage>. <comment>[In Japanese]</comment></mixed-citation></ref><ref id="B20"><mixed-citation xmlns:xlink="http://www.w3.org/1999/xlink" xlink:type="simple"><person-group><name name-style="western"><surname>Minemizu</surname><given-names>R</given-names></name></person-group> (<year>2000</year>) <source>Marine decapod and stomatopod crustaceans mainly from Japan.</source><publisher-name>Bun-Ichi Sogoshuppan, Co. Ltd.</publisher-name>, <publisher-loc>Tokyo</publisher-loc>, <lpage>344</lpage> pp. <comment>[In Japanese]</comment></mixed-citation></ref><ref id="B15"><mixed-citation xmlns:xlink="http://www.w3.org/1999/xlink" xlink:type="simple"><person-group><name name-style="western"><surname>Kato</surname><given-names>S</given-names></name><name name-style="western"><surname>Okuno</surname><given-names>J</given-names></name></person-group> (<year>2000</year>) <source>Shrimps and crabs of Hachijo Island.</source><publisher-name>TBS-BBITANNICA col. Ltd.</publisher-name>, <publisher-loc>Tokyo</publisher-loc>, <lpage>158</lpage> pp. <comment>[In Japanese]</comment></mixed-citation></ref></ref-list></tp:taxon-treatment>
